# Supplementary material for: Effects of exogenous ascorbic acid on seed germination and seedling salt-tolerance of alfalfa
Source: PLoS One. 2021 Apr 29;16(4):e0250926. doi: 10.1371/journal.pone.0250926 (PMC8084155; doi:10.1371/journal.pone.0250926)
Supplement: S1 File — (XLSX) [file pone.0250926.s001.xlsx]

## Sheet: Fig.1
Fig.1A
Treatments	Control			0.1 mmol L-1			1 mmol L-1			10 mmol L-1			100 mmol L-1
1	40	44	44	76	86	82	50	48	48	36	18	28	10	14	14
2	96	96	98	100	100	100	94	88	90	60	58	62	20	22	18
3	96	96	100	100	100	100	98	96	94	92	92	90	20	22	18
4	96	96	100	100	100	100	100	100	100	94	96	94	20	24	18
5	100	100	100	100	100	100	100	100	100	98	96	94	20	24	18
6	100	100	100	100	100	100	100	100	100	98	96	98	20	24	18
7	100	100	100	100	100	100	100	100	100	98	96	100	20	24	18
8	100	100	100	100	100	100	100	100	100	98	96	100	20	24	18
Fig.1B
SG	34.4	35.83	35.4	44	46.5	45.5	36.92	35.83	35.92	29.98	25.17	28.14	7.5	8	9.25
MGT	17.2	26.33	16.8	31	28.5	29.5	19.75	21	21	20.8	27	16.71	7.5	5.5	4.75
MDG	10	16.67	10	25	25	25	12.5	12.5	12.5	9.8	12	7.14	5	4.5	3
PV	14	13.5	13	38	43	41	25	24	24	18	10	8.5	5	7	7
Fig.1C
1	0	0	0	0	0	0	0	0	0	0	0	0	0	0	0
2	0	0	0	0	0	0	0	0	0	0	0	0	0	0	6
3	0	0	0	0	0	0	0	0	0	2	4	0	14	22	10
4	0	0	0	0	0	0	0	0	0	2	4	2	16	22	12
5	0	0	0	0	0	0	0	0	0	6	4	6	16	36	12
6	0	0	0	0	0	0	0	0	0	6	4	6	20	40	28
7	0	0	0	0	0	0	0	0	0	6	6	8	20	44	30
8	0	0	0	0	0	0	0	0	0	6	6	8	34	44	34

## Sheet: Fig.2
Fig.2A
	Control			0.1 mmol L-1			1 mmol L-1			10 mmol L-1
1	35.41	38.49	37.97	43.25	53.52	46.37	38.59	39.87	37.48	14.69	18.75	20.14
3	31.15	30.91	28.3	35.59	37.65	34.12	28.54	32.59	24.85	12.45	14.63	17.98
Fig.2B
1	27.41	24.49	27.97	33.25	35.52	30.37	24.59	29.87	27.48	12.69	15.75	12.14
3	21.15	27.91	25.3	32.59	28.65	26.12	20.54	24.59	18.85	8.45	13.63	10.98
Fig.2C
1	134.54	159.87	138.04	163.25	209.52	176.37	139.59	154.45	137.54	103.56	91.45	113.54
3	133.65	120.87	129.68	166.89	167.87	134.19	128.5	122.49	102.58	82.45	104.63	77.98

## Sheet: Fig.3
Fig.3A
	Control			0.1 mmol L-1			1 mmol L-1			10 mmol L-1
Shoot	6.7	6.9	6.8	6.9	7.8	7.2	7.2	7.3	7.2	5.7	4.8	5.3
Root	6.4	8	7.2	8.1	9.9	9.1	7.2	9.5	8.3	5.8	3.2	4.6
Fig.3B
FW	0.0924	0.144	0.1132	0.1572	0.1433	0.1603	0.1231	0.1674	0.1453	0.1107	0.1138	0.1173
DW	0.0133	0.0156	0.0145	0.0169	0.0154	0.0192	0.0162	0.0173	0.0168	0.0131	0.0148	0.0145
Fig.3C
FW	0.01717	0.0159	0.0168	0.0216	0.027	0.0228	0.0207	0.026	0.0234	0.0142	0.0164	0.0158
DW	0.0022	0.0017	0.002	0.0027	0.0023	0.0025	0.0022	0.0025	0.0024	0.0022	0.0007	0.0015
Fig.3D
Shoot	2.87	2.54	2.98	3.48	3.08	3.42	2.98	3.56	3.08	2.81	2.69	2.77
Root	0.65	0.49	0.8	0.89	0.77	0.76	0.79	0.67	0.91	0.7	0.63	0.71

## Sheet: Fig.4
Fig.4A
	Control			AsA			NaCl			AsA+NaCl
Shoot	19.12	20.8	19.4	25.9	24.8	23.68	11.3	12.98	13.64	17.64	18.3	16.7
Root	14.52	12.54	13.14	16.5	17.9	17.43	11.54	11.9	12.14	14.3	12.56	13.4
Fig.4B
FW	1.57	1.17	1.26	1.89	1.44	1.57	0.55	0.46	0.51	0.89	0.87	0.7
DW	0.33	0.15	0.24	0.34	0.35	0.29	0.19	0.13	0.15	0.24	0.18	0.26
Fig.4C
FW	0.076	0.1132	0.1024	0.1662	0.1449	0.1912	0.074	0.0842	0.0691	0.0969	0.1015	0.0912
DW	0.0144	0.0217	0.0171	0.0238	0.021	0.0259	0.0153	0.0114	0.01	0.0161	0.0174	0.0159
Fig.4D
Chl a	3.2211	3.2138	3.263	3.368	3.3054	3.3399	0.7424	0.7601	0.7532	2.8044	2.8186	2.8079
Chl b	1.1493	1.06776	1.12734	1.15764	1.23318	1.12968	0.29364	0.33774	0.3627	0.97302	1.0296	0.98184
Chl a+b	4.38108	4.29186	4.40097	4.53659	4.54971	4.48038	1.03859	1.10057	1.11872	3.78654	3.8576	3.79894
Cx+c	0.569212	0.601359	0.570989	0.580402	0.549612	0.603943	0.18885	0.161916	0.148237	0.518565	0.498056	0.50828

## Sheet: Fig.5
Fig.5A	Control			AsA			NaCl			AsA+NaCl
Shoot	45.68	47.56	48.15	42.54	45.85	46.54	72.79	72.64	72.64	68.53	68.38	68.67
Root	36.21	36.18	36.73	34.83	34.13	34.71	65.79	66.47	65.84	52.67	52.54	52.88
Fig.5B
Shoot	1	1.17	0.98	0.44	0.43	0.42	2.36	2.14	2.56	1.35	1.73	1.51
Root	0.53	0.5	0.54	0.44	0.41	0.42	0.91	0.95	0.93	0.47	0.48	0.48
Fig.5C
Shoot	121.35	121.5	120.075	117.5	118.69	117.213	152.96	144	153.403	119.03	149.85	124.23
Root	38.95	46.31	43.395	43.18	40.74	40.1	78.95	75.01	71.655	43.55	47.13	50.5125
Fig.5D
Shoot	3.88	3.88	4	2.79	2.91	1.5	5.81	5.21	4.48	4.36	4.36	4.72
Root	0.87	1.01	1.01	0.61	0.56	0.46	3.08	3.52	2.3	1.14	1.26	1.21

## Sheet: Fig.6
Fig.6A	Control			AsA			NaCl			AsA+NaCl
Shoot	1492.72	1401.73	1497.25	1713.83	1549.3	1581.55	1232.32	1368.63	1250.75	1563.25	1466.94	1515.95
Root	1597.46	1641.64	1619.55	1902.31	1952.82	1927.65	1407.28	1308.14	1407.71	1708.96	1516.6	1797.78
Fig.6B
Shoot	92.83	110.2	101.55	174.77	166.67	170.72	50.02	30.78	40.4	61.13	90.23	73.68
Root	41.78	41	41.39	65.99	72.37	69.18	27.92	30.8	29.36	37.97	40.59	39.28
Fig.6C
Shoot	503.49	531.45	517.47	966.95	897.46	932.205	430.5	523.76	417.13	823.71	784.98	804.345
Root	1257.28	1156.61	1206.94	1455.45	1349.23	1402.34	519.9	568.71	544.305	794.89	752.59	718.74
Fig.6D
Shoot	9.59	9.89	9.62	12.89	13.43	12.89	7.79	7.45	6.3	10.04	9.79	10.56
Root	0.85	0.89	0.8	0.98	0.89	0.94	0.77	0.8	0.71	0.82	0.89	0.76

## Sheet: Fig.7
Fig.7A	Control			AsA			NaCl			AsA+NaCl
Shoot	5.1	5.76	4.21	5.4	5.82	4.92	23.5	28.42	22.59	14.85	12.92	15.73
Root	10.55	9.44	11.28	10.28	10.35	9.58	27.13	26.89	28.35	17.89	20.58	19.45
Fig.7B
Shoot	7.45	7.98	7.18	8.15	7.25	8.35	5.42	5.04	6.73	6.35	7.29	5.88
Root	8.54	8.25	7.76	8.49	7.99	8.35	6.35	6.02	5.87	7.21	6.85	6.65
Fig.7C
Shoot	1.45	1.25	1.67	1.32	1.28	1.69	2.69	2.85	3.01	2.64	1.85	1.98
Root	1.11	1.36	1.02	1.25	1.39	1.03	2.89	2.43	3.37	1.87	1.95	2.58

## Sheet: Fig.8
Fig.8A,B		x1	x2	x3	x4	x5	x6	x7	x8	x9	x10	x11	x12	x13	x14	x15	x16	x17	x18
		SL	FW	DW	Chl a	Chl b	Chl a+b	Cx+c	EL	MDA	H2O2	O2	SOD	CAT	POD	asa	Na	k	Cl
Control	1	19.12	1.77	0.43	2.18	1	3.89	0.53	45.68	1	121.35	3.88	1492.72	92.83	503.49	9.59	5.1	7.45	1.45
Control	2	20.8	1.17	0.15	1.45	0.99	3.74	0.5	47.56	1.17	121.5	3.88	1301.73	110.2	531.45	9.89	5.76	7.98	1.25
Control	3	19.4	1.37	0.24	1.815	0.995	3.815	0.515	48.15	0.98	120.525	4	1397.22	101.515	517.47	9.62	4.21	7.18	1.67
AsA	1	25.9	1.89	0.31	2.5	0.9	3.41	0.44	52.54	0.44	118.095	2.79	1713.83	174.77	966.95	12.89	5.4	8.15	1.32
AsA	2	24.8	1.24	0.35	2.48	0.88	3.37	0.43	50.85	0.43	120.92	2.91	1449.3	166.67	897.46	13.43	5.82	7.25	1.28
AsA	3	23.68	1.57	0.29	2.49	0.89	3.39	0.435	52.54	0.42	116.76	1.5	1581.57	170.72	932.205	12.89	4.92	8.35	1.69
NaCl	1	11.3	0.55	0.19	0.64	0.3	0.92	0.1	72.79	2.36	148.48	5.81	1532.32	50.02	430.5	7.79	23.5	5.42	2.69
NaCl	2	12.98	0.46	0.13	0.6	0.3	0.92	0.1	72.64	2.34	143.05	5.21	1368.63	30.78	563.76	7.45	28.42	5.04	2.85
NaCl	3	13.64	0.67	0.15	0.62	0.3	0.92	0.1	72.64	2.36	147.14	4.48	1450.47	40.4	497.13	8.3	22.59	6.73	3.01
AsA+NaCl	1	17.64	0.84	0.21	0.91	0.35	1.27	0.2	68.53	1.55	139.44	4.36	1563.25	61.13	823.71	9.04	14.85	6.35	2.64
AsA+NaCl	2	18.3	0.57	0.18	0.85	0.33	1.18	0.2	68.38	1.53	134.2	4.36	1466.94	40.23	784.98	9.79	12.92	7.29	1.85
AsA+NaCl	3	16.7	0.7	0.26	0.88	0.34	1.225	0.2	68.67	1.51	124.4	4.72	1515.1	50.68	804.345	10.56	15.73	5.88	1.98
Fig.8C,D		x1	x2	x3	x4	x5	x6	x7	x8	x9	x10	x11	x12	x13
		ROOT FW	ROOT DW	EL	MDA	H2O2	O2	SOD	CAT	POD	aSa	Na	K	Cl
Control	1	0.076	0.0144	36.21	0.53	38.95	0.87	1597.46	41.78	1257.28	0.85	10.55	8.54	1.11
Control	2	0.1132	0.0217	36.18	0.52	46.31	1.01	1641.64	41	1156.61	0.89	9.44	8.25	1.36
Control	3	0.1024	0.0171	36.73	0.52	43.14	1.01	1619.55	41.39	1206.94	0.8	11.28	7.76	1.02
AsA	1	0.1662	0.0238	34.83	0.43	43.18	0.61	1902.31	65.99	1455.45	0.98	10.28	8.49	1.25
AsA	2	0.1449	0.021	34.13	0.42	40.74	0.56	1952.82	72.37	1349.23	0.89	10.35	7.99	1.39
AsA	3	0.1912	0.0259	34.71	0.42	40.72	0.46	1927.57	69.18	1402.34	0.94	9.58	8.35	1.03
NaCl	1	0.074	0.0153	65.79	0.93	78.95	3.08	1507.28	27.92	519.9	0.77	27.13	6.35	2.89
NaCl	2	0.0842	0.0114	66.47	0.93	75.01	3.52	1508.14	30.8	568.71	0.8	26.89	6.02	2.43
NaCl	3	0.0691	0.01	65.84	0.93	73.43	2.3	1507.71	29.36	544.305	0.71	28.35	5.87	3.37
AsA+NaCl	1	0.0969	0.0161	52.67	0.47	47.455	1.14	1978.96	37.97	784.89	0.82	17.89	7.21	1.87
AsA+NaCl	2	0.1015	0.0174	52.54	0.48	43.55	1.26	1616.6	40.59	652.59	0.89	20.58	6.85	1.95
AsA+NaCl	3	0.0912	0.0159	52.88	0.48	47.13	1.21	1797.78	39.28	718.74	0.76	19.45	6.65	2.58
